# Supplementary material for: Research on data imbalance in intrusion detection using CGAN
Source: PLoS One. 2023 Oct 10;18(10):e0291750. doi: 10.1371/journal.pone.0291750 (PMC10564237; doi:10.1371/journal.pone.0291750)
Supplement: S1 Data — (ZIP) [file pone.0291750.s001.zip]

Archive with 2 entries (2 files):
- buffer_overflow_cGAN-train.ipynb
- cGAN+DT+CHECK.ipynb
