# Supplementary material for: Research on data imbalance in intrusion detection using CGAN
Source: PLoS One. 2023 Oct 10;18(10):e0291750. doi: 10.1371/journal.pone.0291750 (PMC10564237; doi:10.1371/journal.pone.0291750)
Supplement: S1 Data — (ZIP) [file pone.0291750.s001.zip › buffer_overflow_cGAN-train.ipynb]

# %% [code]
import pandas as pd
import numpy as np
import matplotlib.pyplot as plt
%matplotlib inline

# %% [code]
import tensorflow as tf
from tensorflow import keras
from tensorflow.keras import layers
print('Tensorflow Version:{}'.format(tf.__version__))

# %% [code]
gpus = tf.config.experimental.list_physical_devices('GPU')
if gpus:
    try:
        for gpu in gpus:
            tf.config.experimental.set_memory_growth(gpu, True) 
    except RuntimeError as e:
        print(e)

# %% [code]
pd.options.display.max_columns=200
pd.options.display.max_rows=100

# %% [code]
data = pd.read_csv('buffer_overflow_data.csv')

# %% [code]
data = data.drop(['Unnamed: 0'],axis=1)

# %% [code]
data_onehot1 = pd.get_dummies(data,columns=['protocol_type'])

# %% [code]
data_onehot2 = pd.get_dummies(data_onehot1,columns=['service'])

# %% [code]
data_onehot3 = pd.get_dummies(data_onehot2,columns=['flag'])

# %% [code]
data_label = data_onehot3['class'].map({'buffer_overflow':1,'normal':0}).astype(int)

# %% [code]
data_onehot3_train = data_onehot3.drop(['class'],axis=1)

# %% [code]
corr_result = data_onehot3_train.corr()

# %% [code]
import seaborn as sns
figure,ax = plt.subplots(figsize = (100,30)) 
sns.heatmap(data_onehot3_train,square= True,annot = True,ax = ax)

# %% [code]
data_onehot3_train.insert(data_onehot3_train.shape[1],'insert1',0)
data_onehot3_train.insert(data_onehot3_train.shape[1],'insert2',0)
data_onehot3_train.insert(data_onehot3_train.shape[1],'insert3',0)
data_onehot3_train.insert(data_onehot3_train.shape[1],'insert4',0)
data_onehot3_train.insert(data_onehot3_train.shape[1],'insert5',0)
data_onehot3_train.insert(data_onehot3_train.shape[1],'insert6',0)
data_onehot3_train.insert(data_onehot3_train.shape[1],'insert7',0)
data_onehot3_train.insert(data_onehot3_train.shape[1],'insert8',0)
data_onehot3_train.insert(data_onehot3_train.shape[1],'insert9',0)
data_onehot3_train.insert(data_onehot3_train.shape[1],'insert10',0)
data_onehot3_train.insert(data_onehot3_train.shape[1],'insert11',0)
data_onehot3_train.insert(data_onehot3_train.shape[1],'insert12',0)
data_onehot3_train.insert(data_onehot3_train.shape[1],'insert13',0)
data_onehot3_train.insert(data_onehot3_train.shape[1],'insert14',0)

# %% [code]
(train_feature,train_label) = (data_onehot3_train,data_label)

# %% [code]
train_feature = tf.cast(train_feature,tf.float32).numpy()
train_label = tf.cast(train_label,tf.float32).numpy()

# %% [code]
train_feature = train_feature.reshape((train_feature.shape[0],8,8,1))

# %% [code]
n=train_feature.shape[0]+1
plt.figure(figsize=(30,18),dpi=300)
for i in range(1,n):
    ax = plt.subplot(6,10,i)
    plt.imshow(train_feature[i-1])

# %% [code]
dataset = tf.data.Dataset.from_tensor_slices((train_feature, train_label))

# %% [code]
AUTOTUNE = tf.data.experimental.AUTOTUNE

# %% [code]
BATCH_SIZE = 256
feature_count = train_feature.shape[0]
noise_dim = 50

# %% [code]
dataset = dataset.shuffle(feature_count).batch(BATCH_SIZE)

# %% [code]
def generator_model():
    seed = layers.Input(shape=((noise_dim,)))
    label = layers.Input(shape=(()))
    
    label_embedding = layers.Flatten()(layers.Embedding(2,50)(label))
   
    model = tf.keras.Sequential()
    model.add(layers.Dense(64, use_bias=False, input_shape=(50,)))
    model.add(layers.BatchNormalization())
    model.add(layers.LeakyReLU())
    
    model.add(layers.Dense(128, use_bias=False))
    model.add(layers.BatchNormalization())
    model.add(layers.LeakyReLU())
    
    model.add(layers.Dense(8*8*1, use_bias=False, activation='tanh'))
    model.add(layers.BatchNormalization())
    
    model.add(layers.Reshape((8, 8, 1)))
    
    model_input = layers.multiply([seed,label_embedding])
    model_output = model(model_input)
    
    model = tf.keras.Model(inputs=[seed,label], outputs=model_output)

    return model

# %% [code]
generator = generator_model()
generator.summary()

# %% [code]
def discriminator_model():
    
    model = tf.keras.Sequential()
    
    model.add(layers.Dense(1024, use_bias=False,input_shape=(64,)))
    model.add(layers.BatchNormalization())
    model.add(layers.LeakyReLU())
    
    model.add(layers.Dense(512, use_bias=False))
    model.add(layers.BatchNormalization())
    model.add(layers.LeakyReLU())
    #model.add(layers.Dropout(0.5))
    
    model.add(layers.Dense(512, use_bias=False))
    #model.add(layers.BatchNormalization())
    model.add(layers.LeakyReLU())
    #model.add(layers.Dropout(0.5))
    
    model.add(layers.Dense(256, use_bias=False))
    model.add(layers.LeakyReLU())
    
    model.add(layers.Dense(128, use_bias=False))
    #model.add(layers.BatchNormalization())
    model.add(layers.LeakyReLU())
    #model.add(layers.Dropout(0.5))
   
    model.add(layers.Dense(64, use_bias=False))

    model.add(layers.LeakyReLU())

    model.add(layers.Dense(1,activation = 'sigmoid'))
    
    img = tf.keras.Input(shape=((8,8,1)))
    label = tf.keras.Input(shape=(()))
    
    label_embedding = tf.keras.layers.Flatten()(tf.keras.layers.Embedding(2,64)(label))     #(None,49)
    
    flat_img = tf.keras.layers.Flatten()(img)
    
    model_input = tf.keras.layers.multiply([flat_img,label_embedding])
    
    validity = model(model_input)
    model = tf.keras.Model(inputs=[img,label], outputs=validity)

    return model

# %% [code]
discriminator = discriminator_model()
discriminator.summary()

# %% [code]
binary_cross_entropy = tf.keras.losses.BinaryCrossentropy(from_logits=True)
category_cross_entropy = tf.keras.losses.SparseCategoricalCrossentropy(from_logits=True)

# %% [code]
def discriminator_loss(real_output, fake_output):
    real_loss = binary_cross_entropy(tf.ones_like(real_output), real_output)
    fake_loss = binary_cross_entropy(tf.zeros_like(fake_output), fake_output)
    total_loss = real_loss + fake_loss
    return total_loss

# %% [code]
def generator_loss(fake_output):
    fake_loss = binary_cross_entropy(tf.ones_like(fake_output), fake_output)
    return fake_loss

# %% [code]
generator_optimizer = tf.keras.optimizers.Adam(1e-5)
discriminator_optimizer = tf.keras.optimizers.Adam(1e-5)

# %% [code]
@tf.function
def train_step(images, labels):
    batchsize = labels.shape[0]
    noise = tf.random.normal([batchsize, noise_dim])
    
    with tf.GradientTape() as gen_tape, tf.GradientTape() as disc_tape:
        generated_images = generator((noise, labels), training=True)

        real_output = discriminator((images,labels), training=True)
        fake_output = discriminator((generated_images,labels), training=True)
        
        gen_loss = generator_loss(fake_output)
        disc_loss = discriminator_loss(real_output, fake_output)

    gradients_of_generator = gen_tape.gradient(gen_loss, generator.trainable_variables)
    gradients_of_discriminator = disc_tape.gradient(disc_loss, discriminator.trainable_variables)

    generator_optimizer.apply_gradients(zip(gradients_of_generator, generator.trainable_variables))
    discriminator_optimizer.apply_gradients(zip(gradients_of_discriminator, discriminator.trainable_variables))
    return gen_loss, disc_loss

# %% [code]
noise_dim = 50
num = 900
noise_seed = tf.random.normal([num, noise_dim])
cat_seed = np.random.randint(0, 2, size=(num, 1))
print(cat_seed.T)

# %% [code]
def generate_and_save_images(model, test_noise_input, test_cat_input, epoch):
    print('Epoch:', epoch+1)
  # Notice `training` is set to False.
  # This is so all layers run in inference mode (batchnorm).
    predictions = model((test_noise_input, test_cat_input), training=False)
    predictions = tf.squeeze(predictions)
    fig = plt.figure(figsize=(30, 30))

    for i in range(predictions.shape[0]):
        plt.subplot(30, 30, i+1)
        plt.imshow((predictions[i, :, :] + 1)/2, cmap='gray')
        plt.axis('off')  

    plt.show()
    return predictions

# %% [code]
epoch_loss_avg_gen = tf.keras.metrics.Mean('g_loss')
epoch_loss_avg_disc = tf.keras.metrics.Mean('d_loss')

# %% [code]
g_loss_results = []
d_loss_results = []

# %% [code]
Bin_metrictrue = tf.keras.metrics.BinaryAccuracy(threshold=0.5)
Bin_metricfake = tf.keras.metrics.BinaryAccuracy(threshold=0.5)

# %% [code]
metric_avg_pred_true_results = []
metric_avg_pred_fake_results = []

# %% [code]
def train(dataset, epochs):
    for epoch in range(epochs):
        for image_batch, label_batch in dataset:
            g_loss, d_loss = train_step(image_batch, label_batch)
            epoch_loss_avg_gen(g_loss)
            epoch_loss_avg_disc(d_loss)           
        print()
        g_loss_results.append(epoch_loss_avg_gen.result())
        d_loss_results.append(epoch_loss_avg_disc.result())
   
        epoch_loss_avg_gen.reset_states()
        epoch_loss_avg_disc.reset_states()
        
        if epoch%10 == 0:
            generate_and_save_images(generator,
                                     noise_seed,
                                     cat_seed,
                                     epoch)


    generate_and_save_images(generator,
                            noise_seed,
                            cat_seed,
                            epoch)

# %% [code]
EPOCHS = 800

# %% [code]
train(dataset, EPOCHS)

# %% [code]
from pylab import mpl
mpl.rcParams["font.sans-serif"] = ["SimHei"]

# %% [code]
plt.figure(figsize=(10, 6), dpi=300)
plt.plot(range(1, len(g_loss_results)+1), g_loss_results, label='g_loss',linestyle='dashed')
plt.plot(range(1, len(d_loss_results)+1), d_loss_results, label='d_loss')
plt.legend()
plt.xticks(fontsize=20)
plt.yticks(fontsize=20)
plt.xlabel('epochs', fontsize=20)

plt.ylabel('loss value', fontsize=20)
plt.savefig('loss2.svg',format='svg',dpi=300)

# %% [code]
generator.save('generate_buffer_overflow_cgan.h5')

# %% [code]
cat_seed = np.array([1]*900)
pre = generate_and_save_images(generator, noise_seed, cat_seed, 0)

# %% [code]
prereshape = pre.numpy()

# %% [code]
prereshape = prereshape.reshape(900,64)

# %% [code]
train_feature_table = train_feature.reshape(train_feature.shape[0],64)

# %% [code]
train_feature_table = pd.DataFrame(data=train_feature_table,columns=data_onehot3_train.columns)

# %% [code]
pre_table = pd.DataFrame(data=prereshape,columns=data_onehot3_train.columns)

# %% [code]
end_buffer_overflow = pd.concat([train_feature_table,pre_table],axis=0,ignore_index=True)

# %% [code]
end_buffer_overflow.to_csv('buffer_overflow_cGANdata.csv')
