# Supplementary material for: Research on data imbalance in intrusion detection using CGAN
Source: PLoS One. 2023 Oct 10;18(10):e0291750. doi: 10.1371/journal.pone.0291750 (PMC10564237; doi:10.1371/journal.pone.0291750)
Supplement: S1 Data — (ZIP) [file pone.0291750.s001.zip › cGAN+DT+CHECK.ipynb]

# %% [code]
import pandas as pd
import numpy as np
import matplotlib.pyplot as plt
%matplotlib inline

# %% [code]
pd.options.display.max_columns=200

# %% [code]
#pd.options.display.max_rows=200
#pd.options.display.min_rows=200

# %% [code]
data = pd.read_csv('KDDTrain+.txt',
                  names=['duration','protocol_type','service','flag','src_bytes','dst_bytes',
                         'land','wrong_fragment','urgent','hot', 'num_failed_logins','logged_in',
                         'num_compromised','root_shell',
                         'su_attempted','num_root','num_file_creations','num_shells','num_access_files',
                         'num_outbound_cmds','is_host_login',
                         'is_guest_login', 'count1','srv_count','serror_rate','srv_serror_rate',
                         'rerror_rate','srv_rerror_rate','same_srv_rate','diff_srv_rate',
                         'srv_diff_host_rate','dst_host_count','dst_host_srv_count',
                         'dst_host_same_srv_rate','dst_host_diff_srv_rate','dst_host_same_src_port_rate',
                         'dst_host_srv_diff_host_rate','dst_host_serror_rate','dst_host_srv_serror_rate',
                         'dst_host_rerror_rate','dst_host_srv_rerror_rate','class','number'])

# %% [code]
data.iloc[:,-2].value_counts()

# %% [code]
data_onehot1 = pd.get_dummies(data,columns=['protocol_type'])

# %% [code]
data_onehot2 = pd.get_dummies(data_onehot1,columns=['service'])

# %% [code]
data_onehot3 = pd.get_dummies(data_onehot2,columns=['flag'])

# %% [code]
data_onehot3 = data_onehot3.drop(['number'],axis=1)

# %% [code]
data_onehot3['class'].value_counts()

# %% [code]
data_label = data_onehot3['class'].map({'normal':0,'neptune':1,'satan':2,'ipsweep':3,'portsweep':4,'smurf':5,'nmap':6,'back':7,'teardrop':8,
                                       'warezclient':9,'pod':10,'guess_passwd':11,'buffer_overflow':12,'warezmaster':13,'land':14,'imap':15,
                                       'rootkit':16,'loadmodule':17,'ftp_write':18,'multihop':19,'phf':20,'perl':21,'spy':22}).astype(int)

# %% [code]
data_label=pd.DataFrame(data=data_label,columns=['class'])

# %% [code]
data_train = data_onehot3.drop(['class'],axis=1)

# %% [code]
data_train1 = data_train

# %% [code]
data_train = data_train.values

# %% [code]
from sklearn import preprocessing
minmax_scale = preprocessing.MinMaxScaler(feature_range=(0,1))
scaledfeatures = minmax_scale.fit_transform(data_train)
scaledfeatures

# %% [code]
train_table = pd.DataFrame(data=scaledfeatures,columns=data_train1.columns)

# %% [code]
train_table.dtypes

# %% [code]
train_table32 = train_table.astype('float32')

# %% [code]
train_data_label = pd.concat([train_table32,data_label],axis=1)

# %% [code]
train_data_label['class'] = train_data_label['class'].map({0:'normal',1:'neptune',2:'satan',3:'ipsweep',4:'portsweep',5:'smurf',6:'nmap',7:'back',8:'teardrop',
                                       9:'warezclient',10:'pod',11:'guess_passwd',12:'buffer_overflow',13:'warezmaster',14:'land',15:'imap',
                                       16:'rootkit',17:'loadmodule',18:'ftp_write',19:'multihop',20:'phf',21:'perl',22:'spy'})
train_data_label

# %% [code]
spydata = pd.read_csv('spy_GANdata.csv')

# %% [code]
spydata = spydata.drop(['Unnamed: 0'],axis=1)

# %% [code]
perldata = pd.read_csv('perl_GANdata2.csv')

# %% [code]
perldata = perldata.drop(['Unnamed: 0'],axis=1)

# %% [code]
phfdata = pd.read_csv('phf_GANdata2.csv')
#phfdata

# %% [code]
phfdata = phfdata.drop(['Unnamed: 0'],axis=1)
#phfdata['class'] = phfdata['class'].map({'normal':0,'phf':20}).astype(int)
#phfdata 

# %% [code]
multihopdata = pd.read_csv('multihop_GANdata2.csv')
multihopdata = multihopdata.drop(['Unnamed: 0'],axis=1)
#multihopdata['class'] = multihopdata['class'].map({'normal':0,'multihop':19}).astype(int)
#multihopdata 

# %% [markdown]
处理ftp_write数据

# %% [code]
ftp_writedata = pd.read_csv('ftp_write_GANdata1.csv')
ftp_writedata = ftp_writedata.drop(['Unnamed: 0'],axis=1)
#ftp_writedata['class'] = ftp_writedata['class'].map({'normal':0,'ftp_write':18}).astype(int)
#ftp_writedata 

# %% [code]
loadmoduledata = pd.read_csv('loadmodule_GANdata1.csv')
loadmoduledata = loadmoduledata.drop(['Unnamed: 0'],axis=1)
#loadmoduledata['class'] = loadmoduledata['class'].map({'normal':0,'loadmodule':17}).astype(int)
#loadmoduledata 

# %% [code]
#处理rootkit数据
rootkitdata = pd.read_csv('rootkit_GANdata1.csv')
rootkitdata = rootkitdata.drop(['Unnamed: 0'],axis=1)
#rootkitdata['class'] = rootkitdata['class'].map({'normal':0,'rootkit':16}).astype(int)
#rootkitdata 

# %% [code]
#处理imap数据
imapdata = pd.read_csv('imap_GANdata.csv')
imapdata = imapdata.drop(['Unnamed: 0'],axis=1)
#imapdata['class'] = imapdata['class'].map({'normal':0,'imap':15}).astype(int)
#imapdata 

# %% [code]
#处理land数据
landdata = pd.read_csv('land_GANdata.csv')
landdata = landdata.drop(['Unnamed: 0'],axis=1)
#landdata['class'] = landdata['class'].map({'normal':0,'land':14}).astype(int)
#landdata 

# %% [code]
#处理warezmaster数据
warezmasterdata = pd.read_csv('warezmaster_GANdata.csv')
warezmasterdata = warezmasterdata.drop(['Unnamed: 0'],axis=1)
#warezmasterdata['class'] = warezmasterdata['class'].map({'normal':0,'warezmaster':13}).astype(int)
#warezmasterdata 

# %% [code]
#处理buffer_overflow数据
buffer_overflowdata = pd.read_csv('buffer_overflow_GANdata.csv')
buffer_overflowdata = buffer_overflowdata.drop(['Unnamed: 0'],axis=1)
#buffer_overflowdata['class'] = buffer_overflowdata['class'].map({'normal':0,'buffer_overflow':12}).astype(int)
#buffer_overflowdata 

# %% [code]
#处理guess_passwd数据
guess_passwddata = pd.read_csv('guess_passwd_GANdata.csv')
guess_passwddata = guess_passwddata.drop(['Unnamed: 0'],axis=1)
#guess_passwddata['class'] = guess_passwddata['class'].map({'normal':0,'guess_passwd':11}).astype(int)
#guess_passwddata 

# %% [code]
data_all = pd.concat([train_data_label,spydata,perldata,phfdata,multihopdata,
                     ftp_writedata,loadmoduledata,rootkitdata,imapdata,landdata,
                     warezmasterdata,buffer_overflowdata,guess_passwddata],axis=0)
data_all

# %% [code]
data_all = data_all.drop(['insert1','insert2','insert3','insert4','insert5','insert6'
                         ,'insert7','insert8','insert9','insert10','insert11','insert12'
                         ,'insert13','insert14'],axis=1)

# %% [code]
data_all

# %% [code]
data_all.isnull().sum()

# %% [code]
data_all = data_all.fillna(0)

# %% [code]
data_all.isnull().sum()

# %% [code]
data_all

# %% [code]
data_all_class = data_all['class']
data_all_noclass = data_all.drop(['class'],axis=1)
data_all_noclass_col = data_all_noclass.columns

# %% [code]
data_all_class = pd.DataFrame(data=data_all_class,columns=['class'])
data_all_class

# %% [code]
data_all_noclass

# %% [code]
data_all_noclass = minmax_scale.fit_transform(data_all_noclass)
data_all_noclass = pd.DataFrame(data=data_all_noclass,columns=data_all_noclass_col)
#data_all = pd.concat([data_all_noclass,data_all_class],axis=1)
#data_all
data_all_noclass

# %% [code]
X = data_all_noclass
y = data_all_class

# %% [code]
X.info()

# %% [code]
X.shape,y.shape

# %% [code]
from sklearn.model_selection import train_test_split
X_train,X_test,y_train,y_test = train_test_split(X,y,test_size=0.1,random_state=1)

from sklearn.feature_extraction import DictVectorizer
vec = DictVectorizer(sparse=False)
X_train = vec.fit_transform(X_train.to_dict(orient='record'))
print(vec.feature_names_)

# %% [code]
X_test = vec.transform(X_test.to_dict(orient='record'))

# %% [code]
X_train

# %% [code]
X_test

# %% [code]
y_train

# %% [code]
y_test

# %% [markdown]
模型训练及评估

# %% [code]
from sklearn.tree import DecisionTreeClassifier
dtc = DecisionTreeClassifier()
dtc.fit(X_train,y_train)
y_predict = dtc.predict(X_test)

# %% [code]
from sklearn.metrics import classification_report
print(dtc.score(X_test,y_test))
print(classification_report(y_predict,y_test))

# %% [code]
import sklearn
from sklearn import model_selection
from sklearn.feature_selection import SelectPercentile
from sklearn.model_selection import train_test_split,cross_val_score
from sklearn.model_selection import KFold
percentiles = range(1,100,2)
results = []

for i in percentiles:
    SP = SelectPercentile(sklearn.feature_selection.chi2,percentile=i)
    X_train_SP = SP.fit_transform(X_train,y_train)
    kfold = KFold(n_splits=10)
    scores = cross_val_score(dtc,X_train_SP,y_train,cv=kfold)
    results = np.append(results,scores.mean())
print(results)


# %% [code]
import pylab as pl
plt.figure(figsize=(6.6, 4), dpi=300)
pl.plot(percentiles,results)
pl.xlabel('percentiles of features')
pl.ylabel('accuracy')
pl.show()
